# Supplementary material for: Identification of Novel Rodent-Borne Orthohantaviruses in an Endemic Area of Chronic Kidney Disease of Unknown Etiology (CKDu) in Sri Lanka
Source: Viruses. 2021 Oct 2;13(10):1984. doi: 10.3390/v13101984 (PMC8539126; doi:10.3390/v13101984)
Supplement: Supplementary file 1 [file viruses-13-01984-s001.zip]

Archive with 1 entries (1 files):
- viruses-1386240-supplementary-1.pdf
